# Supplementary material for: Description of the male of the Critically Endangered tarantula Typhochlaena curumim Bertani, 2012 (Araneae, Theraphosidae), with comments on tarantula trade and conservation
Source: Zookeys. 2020 Jun 4;938:125–36. doi: 10.3897/zookeys.938.51442 (PMC7289899; doi:10.3897/zookeys.938.51442)
Supplement: XML Treatment for Typhochlaena curumim [file zookeys.938.51442-treatment1.xml]

<!DOCTYPE tp:taxon-treatment
  PUBLIC "-//TaxonX//DTD Taxonomic Treatment Publishing DTD v0 20100105//EN" "tax-treatment-NSO.dtd">
<tp:taxon-treatment xmlns:tp="http://www.plazi.org/taxpub"><tp:treatment-meta><kwd-group><label>Taxon classification</label><kwd><named-content xmlns:xlink="http://www.w3.org/1999/xlink" content-type="kingdom">Animalia</named-content></kwd><kwd><named-content xmlns:xlink="http://www.w3.org/1999/xlink" content-type="order">Araneae</named-content></kwd><kwd><named-content xmlns:xlink="http://www.w3.org/1999/xlink" content-type="family">Theraphosidae</named-content></kwd></kwd-group><mixed-citation publication-type="journal"><person-group><name><surname>Fukushima</surname><given-names>Caroline Sayuri</given-names></name><name><surname>Cardoso</surname><given-names>Pedro</given-names></name><name><surname>Bertani</surname><given-names>Rogério</given-names></name></person-group><article-title>Description of the male of the Critically Endangered tarantula <italic><tp:taxon-name><tp:taxon-name-part taxon-name-part-type="genus" reg="Typhochlaena">Typhochlaena</tp:taxon-name-part> <tp:taxon-name-part taxon-name-part-type="species" reg="curumim">curumim</tp:taxon-name-part></tp:taxon-name></italic> Bertani, 2012 (<tp:taxon-name><tp:taxon-name-part taxon-name-part-type="order">Araneae</tp:taxon-name-part></tp:taxon-name>, <tp:taxon-name><tp:taxon-name-part taxon-name-part-type="family">Theraphosidae</tp:taxon-name-part></tp:taxon-name>), with comments on tarantula trade and conservation</article-title><source>Zookeys</source><day>04</day><month>6</month><year>2020</year><volume>938</volume><fpage>125</fpage><lpage>136</lpage><pub-id pub-id-type="doi">10.3897/zookeys.938.51442</pub-id></mixed-citation></tp:treatment-meta><tp:nomenclature><tp:taxon-name><object-id xmlns:xlink="http://www.w3.org/1999/xlink" content-type="arpha" xlink:type="simple">DA630454-A13A-5021-8938-AD691EECDCED</object-id>
            <tp:taxon-name-part taxon-name-part-type="genus" reg="Typhochlaena">Typhochlaena</tp:taxon-name-part>
            <tp:taxon-name-part taxon-name-part-type="species" reg="curumim">curumim</tp:taxon-name-part>
          </tp:taxon-name><tp:taxon-authority>Bertani, 2012</tp:taxon-authority><xref ref-type="fig" rid="F1">Figures 1</xref><xref ref-type="fig" rid="F2">, 2−5</xref><xref ref-type="fig" rid="F3">, 6−11</xref><xref ref-type="fig" rid="F4">, 12</xref></tp:nomenclature><tp:treatment-sec sec-type="diagnosis" id="SECID0EZGAC"><title>Diagnosis.</title><p>Males of <italic><tp:taxon-name><tp:taxon-name-part taxon-name-part-type="genus" reg="Typhochlaena">T.</tp:taxon-name-part> <tp:taxon-name-part taxon-name-part-type="species" reg="curumim">curumim</tp:taxon-name-part></tp:taxon-name></italic> resemble those of <italic><tp:taxon-name><tp:taxon-name-part taxon-name-part-type="genus" reg="Typhochlaena">T.</tp:taxon-name-part> <tp:taxon-name-part taxon-name-part-type="species" reg="seladonia">seladonia</tp:taxon-name-part></tp:taxon-name></italic> by having a long embolus, two or more times the tegulum length. Males of <italic><tp:taxon-name><tp:taxon-name-part taxon-name-part-type="genus" reg="Typhochlaena">T.</tp:taxon-name-part> <tp:taxon-name-part taxon-name-part-type="species" reg="curumim">curumim</tp:taxon-name-part></tp:taxon-name></italic> differ from males of <italic><tp:taxon-name><tp:taxon-name-part taxon-name-part-type="genus" reg="Typhochlaena">T.</tp:taxon-name-part> <tp:taxon-name-part taxon-name-part-type="species" reg="seladonia">seladonia</tp:taxon-name-part></tp:taxon-name></italic> by the presence of shorter and broader embolus (≤ 2.5× length of tegulum in <italic><tp:taxon-name><tp:taxon-name-part taxon-name-part-type="genus" reg="Typhochlaena">T.</tp:taxon-name-part> <tp:taxon-name-part taxon-name-part-type="species" reg="curumim">curumim</tp:taxon-name-part></tp:taxon-name></italic> versus &gt; 3.5× in <italic><tp:taxon-name><tp:taxon-name-part taxon-name-part-type="genus" reg="Typhochlaena">T.</tp:taxon-name-part> <tp:taxon-name-part taxon-name-part-type="species" reg="seladonia">seladonia</tp:taxon-name-part></tp:taxon-name></italic>; 0.24 mm basal embolus width in <italic><tp:taxon-name><tp:taxon-name-part taxon-name-part-type="genus" reg="Typhochlaena">T.</tp:taxon-name-part> <tp:taxon-name-part taxon-name-part-type="species" reg="curumim">curumim</tp:taxon-name-part></tp:taxon-name></italic> versus 0.1 mm in <italic><tp:taxon-name><tp:taxon-name-part taxon-name-part-type="genus" reg="Typhochlaena">T.</tp:taxon-name-part> <tp:taxon-name-part taxon-name-part-type="species" reg="seladonia">seladonia</tp:taxon-name-part></tp:taxon-name></italic>). They also differ by the brownish carapace and legs and abdomen dorsum with a black longitudinal stripe and lateral spots (Figs <xref ref-type="fig" rid="F1">1</xref>, <xref ref-type="fig" rid="F2">3</xref>). Apart from the long embolus (Figs <xref ref-type="fig" rid="F3">6–10</xref>), males of <italic><tp:taxon-name><tp:taxon-name-part taxon-name-part-type="genus" reg="Typhochlaena">T.</tp:taxon-name-part> <tp:taxon-name-part taxon-name-part-type="species" reg="curumim">curumim</tp:taxon-name-part></tp:taxon-name></italic> differ from males of <italic><tp:taxon-name><tp:taxon-name-part taxon-name-part-type="genus" reg="Typhochlaena">Typhochlaena</tp:taxon-name-part> <tp:taxon-name-part taxon-name-part-type="species" reg="costae">costae</tp:taxon-name-part></tp:taxon-name></italic> and <italic><tp:taxon-name><tp:taxon-name-part taxon-name-part-type="genus" reg="Typhochlaena">Typhochlaena</tp:taxon-name-part> <tp:taxon-name-part taxon-name-part-type="species" reg="amma">amma</tp:taxon-name-part></tp:taxon-name></italic> by the characteristic abdominal color pattern (Figs <xref ref-type="fig" rid="F1">1</xref>, <xref ref-type="fig" rid="F2">3</xref>). Additionally, they differ from those of <italic><tp:taxon-name><tp:taxon-name-part taxon-name-part-type="genus" reg="Typhochlaena">T.</tp:taxon-name-part> <tp:taxon-name-part taxon-name-part-type="species" reg="costae">costae</tp:taxon-name-part></tp:taxon-name></italic> by the absence of long, curled, yellow setae over the carapace. For females, see the diagnosis by <xref ref-type="bibr" rid="B1">Bertani (2012)</xref>.</p><fig id="F1" position="float" orientation="portrait"><object-id xmlns:xlink="http://www.w3.org/1999/xlink" content-type="doi" xlink:type="simple">10.3897/zookeys.938.51442.figure1</object-id><object-id xmlns:xlink="http://www.w3.org/1999/xlink" content-type="arpha" xlink:type="simple">16885CDB-79F2-5CAB-AF0C-12E8E18054B7</object-id><label>Figure 1.</label><caption><p><italic><tp:taxon-name><tp:taxon-name-part taxon-name-part-type="genus" reg="Typhochlaena">Typhochlaena</tp:taxon-name-part> <tp:taxon-name-part taxon-name-part-type="species" reg="curumim">curumim</tp:taxon-name-part></tp:taxon-name></italic> Bertani, 2012 habitus, male from southern Rio Grande do Norte, Brazil. Photo: Rogério Bertani.</p></caption><graphic xmlns:xlink="http://www.w3.org/1999/xlink" xlink:href="zookeys-938-125-g001.jpg" position="float" orientation="portrait" xlink:type="simple" id="oo_418239.jpg"><uri content-type="original_file" xlink:type="simple">https://binary.pensoft.net/fig/418239</uri></graphic></fig></tp:treatment-sec><tp:treatment-sec sec-type="material" id="SECID0ETMAC"><title>Material examined.</title><p>Brazil, state of Rio Grande do Norte, locality data redacted: 1 male, S. N. Migliore leg., 19 April 2014, 19h58, over a bush leaf in a trail, ref. S90 (<named-content xmlns:xlink="http://www.w3.org/1999/xlink" content-type="dwc:institutional_code" xlink:type="simple">MNRJ</named-content> 6915); 1 male, S. N. Migliore leg., 20 April 2014, 20h15, walking over a branch in a tree, ca 2 m high, ref. S102 (<named-content xmlns:xlink="http://www.w3.org/1999/xlink" content-type="dwc:institutional_code" xlink:type="simple">MZUSP</named-content> 75781); locality data redacted: 2 males, W. Pessoa leg., 21–22 September 2014, walking over trees, &lt; 2 m high, (<named-content xmlns:xlink="http://www.w3.org/1999/xlink" content-type="dwc:institutional_code" xlink:type="simple">MZUSP</named-content> 75782); state of Ceará, locality data redacted: 1 male, L. S. Carvalho leg., 26–28 July 2013 (<named-content xmlns:xlink="http://www.w3.org/1999/xlink" content-type="dwc:institutional_code" xlink:type="simple">UFMG</named-content> 15101), examined by photography.</p></tp:treatment-sec><tp:treatment-sec sec-type="description" id="SECID0ENNAC"><title>Description.</title><p><bold>Male. <named-content xmlns:xlink="http://www.w3.org/1999/xlink" content-type="dwc:institutional_code" xlink:type="simple">MNRJ</named-content> 6915.</bold> Total length (without chelicera): 9.88. <bold><italic>Carapace</italic></bold>: 5.18 long, 5.32 wide, 0.98× longer than wide; cephalic region not raised, thoracic striae inconspicuous. <bold><italic>Chelicera</italic></bold>: 1.21 long. <bold><italic>Abdomen</italic></bold>: 4.44 long, 3.74 wide. <bold><italic>Spinnerets</italic></bold>: <abbrev xmlns:xlink="http://www.w3.org/1999/xlink" xlink:title="posterior median spinneret" id="ABBRID0EHOAC" xlink:type="simple">PMS</abbrev>, 0.70 long, 0.25 wide, 0.25 apart; <abbrev xmlns:xlink="http://www.w3.org/1999/xlink" xlink:title="posterior lateral spinneret" id="ABBRID0ELOAC" xlink:type="simple">PLS</abbrev>, 0.67 basal, 0.46 middle, 0.38 distal; midwidths 0.52, 0.47, 0.30, respectively.</p><p><bold><italic>Fovea</italic></bold>: slightly procurved, shallow, 0.66 wide.</p><p><bold><italic>Eyes</italic></bold>: eye tubercle 0.88 high, 0.81 long, 1.48 wide. Clypeus absent. Anterior row of eyes procurve. Posterior row of eyes slightly recurve. Eye sizes and interdistances: <abbrev xmlns:xlink="http://www.w3.org/1999/xlink" xlink:title="anterior median eye" id="ABBRID0ECPAC" xlink:type="simple">AME</abbrev> 0.35, <abbrev xmlns:xlink="http://www.w3.org/1999/xlink" xlink:title="anterior lateral eye" id="ABBRID0EGPAC" xlink:type="simple">ALE</abbrev> 0.35, <abbrev xmlns:xlink="http://www.w3.org/1999/xlink" xlink:title="posterior median eye" id="ABBRID0EKPAC" xlink:type="simple">PME</abbrev> 0.23, <abbrev xmlns:xlink="http://www.w3.org/1999/xlink" xlink:title="posterior lateral eye" id="ABBRID0EOPAC" xlink:type="simple">PLE</abbrev> 0.28, <abbrev xmlns:xlink="http://www.w3.org/1999/xlink" xlink:title="anterior median eye" id="ABBRID0ESPAC" xlink:type="simple">AME</abbrev>–<abbrev xmlns:xlink="http://www.w3.org/1999/xlink" xlink:title="anterior median eye" id="ABBRID0EWPAC" xlink:type="simple">AME</abbrev> 0.20, <abbrev xmlns:xlink="http://www.w3.org/1999/xlink" xlink:title="anterior median eye" id="ABBRID0E1PAC" xlink:type="simple">AME</abbrev>–<abbrev xmlns:xlink="http://www.w3.org/1999/xlink" xlink:title="anterior lateral eye" id="ABBRID0E5PAC" xlink:type="simple">ALE</abbrev> 0.19, <abbrev xmlns:xlink="http://www.w3.org/1999/xlink" xlink:title="anterior median eye" id="ABBRID0EDAAE" xlink:type="simple">AME</abbrev>–<abbrev xmlns:xlink="http://www.w3.org/1999/xlink" xlink:title="posterior median eye" id="ABBRID0EHAAE" xlink:type="simple">PME</abbrev> 0.05, <abbrev xmlns:xlink="http://www.w3.org/1999/xlink" xlink:title="anterior lateral eye" id="ABBRID0ELAAE" xlink:type="simple">ALE</abbrev>–<abbrev xmlns:xlink="http://www.w3.org/1999/xlink" xlink:title="anterior lateral eye" id="ABBRID0EPAAE" xlink:type="simple">ALE</abbrev> 0.20, <abbrev xmlns:xlink="http://www.w3.org/1999/xlink" xlink:title="anterior lateral eye" id="ABBRID0ETAAE" xlink:type="simple">ALE</abbrev>–<abbrev xmlns:xlink="http://www.w3.org/1999/xlink" xlink:title="posterior median eye" id="ABBRID0EXAAE" xlink:type="simple">PME</abbrev> 0.29, <abbrev xmlns:xlink="http://www.w3.org/1999/xlink" xlink:title="posterior median eye" id="ABBRID0E2AAE" xlink:type="simple">PME</abbrev>–<abbrev xmlns:xlink="http://www.w3.org/1999/xlink" xlink:title="posterior median eye" id="ABBRID0E6AAE" xlink:type="simple">PME</abbrev> 0.83, <abbrev xmlns:xlink="http://www.w3.org/1999/xlink" xlink:title="posterior median eye" id="ABBRID0EDBAE" xlink:type="simple">PME</abbrev>–<abbrev xmlns:xlink="http://www.w3.org/1999/xlink" xlink:title="posterior lateral eye" id="ABBRID0EHBAE" xlink:type="simple">PLE</abbrev> 0.05, <abbrev xmlns:xlink="http://www.w3.org/1999/xlink" xlink:title="posterior lateral eye" id="ABBRID0ELBAE" xlink:type="simple">PLE</abbrev>–<abbrev xmlns:xlink="http://www.w3.org/1999/xlink" xlink:title="posterior lateral eye" id="ABBRID0EPBAE" xlink:type="simple">PLE</abbrev> 1.11, <abbrev xmlns:xlink="http://www.w3.org/1999/xlink" xlink:title="anterior lateral eye" id="ABBRID0ETBAE" xlink:type="simple">ALE</abbrev>–<abbrev xmlns:xlink="http://www.w3.org/1999/xlink" xlink:title="posterior lateral eye" id="ABBRID0EXBAE" xlink:type="simple">PLE</abbrev> 0.2, <abbrev xmlns:xlink="http://www.w3.org/1999/xlink" xlink:title="anterior median eye" id="ABBRID0E2BAE" xlink:type="simple">AME</abbrev>–<abbrev xmlns:xlink="http://www.w3.org/1999/xlink" xlink:title="posterior lateral eye" id="ABBRID0E6BAE" xlink:type="simple">PLE</abbrev> 0.26.</p><p><bold><italic>Maxilla</italic></bold>: 2.29 longer than wide. Cuspules: 28 spread over ventral inner heel.</p><p><bold><italic>Labium</italic></bold>: 0.60 long, 1.04 wide, with 50 cuspules spaced by one diameter of each other on the anterior half. Labio-sternal groove shallow and flattened, with two slightly separate, large sigilla.</p><p><bold><italic>Chelicera</italic></bold>: rastellum absent, basal segment with seven teeth and some small teeth on promargin.</p><p><bold><italic>Sternum</italic></bold>: 2.45 long, 2.40 wide. Sigilla: three pairs, posterior and median rounded, less than one diameter from margin; anterior not visible.</p><fig id="F2" position="float" orientation="portrait"><object-id xmlns:xlink="http://www.w3.org/1999/xlink" content-type="doi" xlink:type="simple">10.3897/zookeys.938.51442.figures2-5</object-id><object-id xmlns:xlink="http://www.w3.org/1999/xlink" content-type="arpha" xlink:type="simple">3EBD3002-AE59-5672-911F-17912F0A5628</object-id><label>Figures 2–5.</label><caption><p><italic><tp:taxon-name><tp:taxon-name-part taxon-name-part-type="genus" reg="Typhochlaena">Typhochlaena</tp:taxon-name-part> <tp:taxon-name-part taxon-name-part-type="species" reg="curumim">curumim</tp:taxon-name-part></tp:taxon-name></italic> male (<named-content xmlns:xlink="http://www.w3.org/1999/xlink" content-type="dwc:institutional_code" xlink:type="simple">MNRJ</named-content> 6915) <bold>2</bold> carapace, dorsal <bold>3</bold> abdomen, dorsal <bold>4</bold> maxillae, labium, sternum, and coxae <bold>5</bold> spinnerets, ventral. Scale bars: 1 mm.</p></caption><graphic xmlns:xlink="http://www.w3.org/1999/xlink" xlink:href="zookeys-938-125-g002.jpg" position="float" orientation="portrait" xlink:type="simple" id="oo_418240.jpg"><uri content-type="original_file" xlink:type="simple">https://binary.pensoft.net/fig/418240</uri></graphic></fig><p><bold><italic>Legs</italic></bold> (femur, patella, tibia, metatarsus, tarsus, total): I: 6.79, 3.22, 5.48, 4.43, 2.55, 22.47. II: 6.31, 3.02, 4.74, 4.54, 2.32, 20.93. III: 5.26, 2.55, 4.23, 3.80, 2.22, 18.06. IV: 6.62, 2.64, 4.80, 5.14, 1.97, 21.22. Palp: 3.24, 1.80, 2.97, ―, 1.09, 9.10. Midwidths: femora I–IV = 1.27, 1.18, 1.16, 1.02, palp = 0.82; patellae I–IV = 1.20, 0.98, 1.00, 1.05, palp = 0.84; tibiae I–IV = 0.75, 0.90, 0.84, 0.72, palp = 0.83; metatarsi I–IV = 0.63, 0.71, 0.77, 0.54; tarsi I–IV = 0.91, 0.73, 0.73, 0.54, palp = 1.05. Formula: I IV II III. Length leg IV to leg I: 0.94. Clavate trichobothria: two rows on distal 1/2 of tarsi I–IV. Scopula: Tarsi I–IV fully scopulate, IV divided by a wide band of setae. Metatarsi I–II on distal 2/3; III on distal 1/3; IV on distal 1/4. IV divided by setae. Scopula hairs longest at lateral areas of tarsi and metatarsi, giving spatulate aspect to articles. Spines absent on all legs and palps.</p><p><bold><italic>Urticating setae</italic></bold>: type II (0.56–0.59 long) on the abdomen dorsum (Fig. <xref ref-type="fig" rid="F3">11</xref>).</p><p><bold><italic>Palp</italic></bold> (Figs <xref ref-type="fig" rid="F3">6–10</xref>): globous bulb with small subtegulum and slightly developed prominence on tegulum. Embolus: not flattened, lacking keels, 1.62 long in retrolateral view (Fig. <xref ref-type="fig" rid="F3">6</xref>), about 2.5× length of tegulum. Proximal part not curved in frontal view (Fig. <xref ref-type="fig" rid="F3">9</xref>); thin distal width, tapering distally; basal, middle and distal width 0.24, 0.08, 0.01, respectively. Tegulum: 0.71 long, 0.4 high in retrolateral view (Fig. <xref ref-type="fig" rid="F3">6</xref>). Cymbium with two subequal lobes, lacking process on retrolateral lobe.</p><fig id="F3" position="float" orientation="portrait"><object-id xmlns:xlink="http://www.w3.org/1999/xlink" content-type="doi" xlink:type="simple">10.3897/zookeys.938.51442.figures6-11</object-id><object-id xmlns:xlink="http://www.w3.org/1999/xlink" content-type="arpha" xlink:type="simple">9202B2CB-CAFC-5EFB-B140-A8DAFF43AE69</object-id><label>Figures 6–11.</label><caption><p><italic><tp:taxon-name><tp:taxon-name-part taxon-name-part-type="genus" reg="Typhochlaena">Typhochlaena</tp:taxon-name-part> <tp:taxon-name-part taxon-name-part-type="species" reg="curumim">curumim</tp:taxon-name-part></tp:taxon-name></italic> male (<named-content xmlns:xlink="http://www.w3.org/1999/xlink" content-type="dwc:institutional_code" xlink:type="simple">MNRJ</named-content> 6915) <bold>6−10</bold> palpal bulb, left side <bold>6</bold> retrolateral <bold>7</bold> prolateral <bold>8</bold> dorsal <bold>9</bold> frontal <bold>10</bold> left palp, prolateral <bold>11</bold> urticating setae type II. Scale bars: 1 mm (<bold>6–10</bold>); 0.1 mm (<bold>11</bold>)</p></caption><graphic xmlns:xlink="http://www.w3.org/1999/xlink" xlink:href="zookeys-938-125-g003.jpg" position="float" orientation="portrait" xlink:type="simple" id="oo_418241.jpg"><uri content-type="original_file" xlink:type="simple">https://binary.pensoft.net/fig/418241</uri></graphic></fig><p><bold><italic>Tibial apophysis</italic></bold>: absent. Metatarsus I straight.</p><p><bold><italic>Color pattern</italic></bold> (Figs <xref ref-type="fig" rid="F1">1</xref>–<xref ref-type="fig" rid="F2">5</xref>): carapace and chelicerae dark brown with pale yellow long hairs on the margin of the carapace. Legs and palps dark brown, except for brown femora. Cephalic region, legs, palps, and chelicerae covered with long and abundant chestnut-brown setae. Coxae brown. Labium, sternum, and maxilla dark brown. Longitudinal stripes on femora, patellae, tibiae, and metatarsi inconspicuous. Distal femora, patellae, tibiae, and metatarsi rings whitish. Abdomen metallic reddish orange, dorsally with central longitudinal black stripe and three dark spots on each lateral.</p></tp:treatment-sec><tp:treatment-sec sec-type="distribution" id="SECID0ESHAE"><title>Distribution.</title><p>In Brazil in the states of Rio Grande do Norte and Ceará (new records), and Paraíba (<xref ref-type="bibr" rid="B1">Bertani 2012</xref>), in remnants of Brazilian Atlantic Rainforest (Fig. <xref ref-type="fig" rid="F4">12</xref>).</p><fig id="F4" position="float" orientation="portrait"><object-id xmlns:xlink="http://www.w3.org/1999/xlink" content-type="doi" xlink:type="simple">10.3897/zookeys.938.51442.figure12</object-id><object-id xmlns:xlink="http://www.w3.org/1999/xlink" content-type="arpha" xlink:type="simple">57A5DD0A-E779-55B8-BB8C-E4910EF3CE8C</object-id><label>Figure 12.</label><caption><p>Approximate distribution of <italic><tp:taxon-name><tp:taxon-name-part taxon-name-part-type="genus" reg="Typhochlaena">Typhochlaena</tp:taxon-name-part> <tp:taxon-name-part taxon-name-part-type="species" reg="curumim">curumim</tp:taxon-name-part></tp:taxon-name></italic> Bertani, 2012. A large spatial error has been introduced to avoid revealing exact localities.</p></caption><graphic xmlns:xlink="http://www.w3.org/1999/xlink" xlink:href="zookeys-938-125-g004.jpg" position="float" orientation="portrait" xlink:type="simple" id="oo_418242.jpg"><uri content-type="original_file" xlink:type="simple">https://binary.pensoft.net/fig/418242</uri></graphic></fig></tp:treatment-sec><tp:treatment-sec sec-type="Color pattern ontogeny" id="SECID0EYIAE"><title>Color pattern ontogeny.</title><p>There are no drastic ontogenetic changes of color pattern. Males have reduced lateral black stripes when compared to females and immatures.</p></tp:treatment-sec><tp:treatment-sec sec-type="natural history" id="SECID0E4IAE"><title>Natural History.</title><p>Males from a more northerly site in Rio Grande do Norte (approximately at 6.02°S, 35.2°W) were resting on a leaf in a bush near a trail during the night, or high in a tree, walking on branches during the day. Males from a southern site in Rio Grande do Norte (approximately at 6.46°S, 35.0°W) were also found to be active at night in trees; one individual was seen at breast height and another at less than 2 m above the ground.</p></tp:treatment-sec><ref-list><ref id="B1"><mixed-citation xmlns:xlink="http://www.w3.org/1999/xlink" xlink:type="simple"><person-group><name name-style="western"><surname>Bertani</surname><given-names>R</given-names></name></person-group> (<year>2012</year>) <article-title>Revision, cladistic analysis and biogeography of <italic><tp:taxon-name><tp:taxon-name-part taxon-name-part-type="genus">Typhochlaena</tp:taxon-name-part></tp:taxon-name></italic> C. L. Koch, 1850, <italic><tp:taxon-name><tp:taxon-name-part taxon-name-part-type="genus">Pachistopelma</tp:taxon-name-part></tp:taxon-name></italic> Pocock, 1901 and <italic><tp:taxon-name><tp:taxon-name-part taxon-name-part-type="genus">Iridopelma</tp:taxon-name-part></tp:taxon-name></italic> Pocock, 1901 (<tp:taxon-name><tp:taxon-name-part taxon-name-part-type="order">Araneae</tp:taxon-name-part></tp:taxon-name>, <tp:taxon-name><tp:taxon-name-part taxon-name-part-type="family">Theraphosidae</tp:taxon-name-part></tp:taxon-name>, <tp:taxon-name><tp:taxon-name-part taxon-name-part-type="subfamily">Aviculariinae</tp:taxon-name-part></tp:taxon-name>).</article-title><source>ZooKeys</source><volume>230</volume>: <fpage>1</fpage>–<lpage>94</lpage>. <ext-link xlink:type="simple" ext-link-type="doi" xlink:href="10.3897/zookeys.230.3500">https://doi.org/10.3897/zookeys.230.3500</ext-link></mixed-citation></ref></ref-list></tp:taxon-treatment>
